# Supplementary material for: Staphylococcus aureus Produces Membrane-Derived Vesicles That Induce Host Cell Death
Source: PLoS One. 2011 Nov 16;6(11):e27958. doi: 10.1371/journal.pone.0027958 (PMC3218073; doi:10.1371/journal.pone.0027958)
Supplement: Table S1 — Proteins identified in the membrane vesicles derived from S. aureus 06ST1048 using 1-DE and LC-MS/MS analysis (XLS) [file pone.0027958.s001.xls]

## Sheet: Table S1
Table S1
No	Protein	Accession No	Molecular weight (Da)	Gene name	Location in bacteria	emPAI	Mol %
1	Extracellular solute-binding lipoprotein	D1GSJ4	28886	SATW20_25440	Extracellular region	2.43	2.5477
2	Putative exported protein	D1GRZ9	29309	SATW20_24300	Extracellular region	2.37	2.4848
3	Putative exported protein	D1GML0	33327	SATW20_03120	Extracellular region	0.71	0.744391
4	Putative exported protein	D1GNB0	17991	SATW20_17290	Extracellular region	0.48	0.50325
5	Putative exported protein	D1GMQ1	9665	SATW20_16320	Extracellular region	0.42	0.440344
6	Beta-lactamase	D1GTH1	31356	blaZ SATW20_27120	Extracellular region	0.35	0.366953
7	Putative exported protein	D1GSM8	12589	ecb SATW20_11470	Extracellular region	0.32	0.3355
8	Putative exported protein	D1GTC5	16860	SATW20_26650	Extracellular region	0.23	0.241141
9	Putative exported protein	D1GNX6	35788	SATW20_05330	Extracellular region	0.22	0.230656
10	Bifunctional autolysin	D1GS40	137325	atl SATW20_10490	Extracellular region	0.17	0.178234
11	Putative exported protein	D1GNQ2	35031	SATW20_17780	Extracellular region	0.11	0.115328
12	Putative exported protein	D1GR38	38461	SATW20_08640	Extracellular region	0.1	0.104844
13	IgG-binding protein	D1GSJ8	50013	sbi SATW20_25480	Cell wall	1.55	1.62508
14	Signal peptidase Ib	D1GRL7	21664	spsB SATW20_09650	Cell wall	0.92	0.964563
15	Probable malate:quinone oxidoreductase 2	D1GTU1	55964	mqo2 SATW20_27460	Cell wall	0.57	0.59761
16	Putative ferrichrome-binding lipoprotein precursor	D1GRY5	33990	fhuD SATW20_24160	Cytoplasmic membrane	1.32	1.38394
17	ABC transporter extracellular binding protein	D1GQ11	34719	mntC SATW20_07060	Cytoplasmic membrane	0.67	0.702453
18	Large-conductance mechanosensitive channel	D1GTP3	13607	mscL SATW20_13490	Cytoplasmic membrane	0.66	0.691969
19	Foldase protein prsA	D1GNV7	35616	prsA SATW20_18350	Cytoplasmic membrane	0.65	0.681485
20	Signal recognition particle protein	D1GT47	50672	ffh SATW20_12310	Cytoplasmic membrane	0.53	0.555672
21	Lipoprotein	D1GUM6	36694	sirA SATW20_01270	Cytoplasmic membrane	0.48	0.50325
22	Enoyl-[acyl-carrier-protein] reductase [NADH]	D1GRR0	27975	fabI SATW20_10080	Cytoplasmic membrane	0.46	0.482281
23	Membrane protein oxaA	D1GQW3	33559	oxaA SATW20_22290	Cytoplasmic membrane	0.38	0.398406
24	Putative transport system binding lipoprotein	D1GRF0	36569	SATW20_23120	Cytoplasmic membrane	0.34	0.356469
25	Lipoprotein	D1GQQ0	37831	sstD SATW20_08110	Cytoplasmic membrane	0.33	0.345984
26	Putative quinol oxidase polypeptide IIprecursor	D1GS48	41750	qoxA SATW20_10570	Cytoplasmic membrane	0.29	0.304047
27	Teichoic acid ABC transporter ATP-bindingprotein	D1GQ17	29744	tagH SATW20_07120	Cytoplasmic membrane	0.27	0.283078
28	Putative membrane protein	D1GM63	14794	SATW20_15300	Cytoplasmic membrane	0.26	0.272594
29	Putative membrane protein	D1GQU1	17231	SATW20_08520	Cytoplasmic membrane	0.23	0.241141
30	Penicillin-binding protein 2	D1GUR2	80435	pbp2 SATW20_14490	Cytoplasmic membrane	0.2	0.209688
31	Preprotein translocase subunit secY	D1GRJ8	47100	secY SATW20_23640	Cytoplasmic membrane	0.17	0.178234
32	Putative quinol oxidase polypeptide I	D1GS47	75223	qoxB SATW20_10560	Cytoplasmic membrane	0.16	0.16775
33	Putative transport system membrane protein	D1GNN8	23295	SATW20_05310	Cytoplasmic membrane	0.16	0.16775
34	Putative membrane protein	D1GT72	48076	SATW20_12560	Cytoplasmic membrane	0.16	0.16775
35	Sortase A	D1GTA9	23526	srtA SATW20_26490	Cytoplasmic membrane	0.16	0.16775
36	ABC transporter ATP-binding protein	D1GT17	25788	SATW20_26350	Cytoplasmic membrane	0.15	0.157266
37	L-lactate permease 1	D1GUM1	56185	lldP1 SATW20_01220	Cytoplasmic membrane	0.14	0.146781
38	ABC transporter ATP-binding protein	D1GSJ2	27224	SATW20_25420	Cytoplasmic membrane	0.14	0.146781
39	Transport system membrane protein	D1GSJ3	26425	SATW20_25430	Cytoplasmic membrane	0.14	0.146781
40	Putative uncharacterized protein secF	D1GMQ0	84201	secF SATW20_16310	Cytoplasmic membrane	0.14	0.146781
41	PTS transport system, fructose-specific IIABCcomponent	D1GQ80	68670	fruA SATW20_07750	Cytoplasmic membrane	0.11	0.115328
42	Putative membrane protein	D1GNV9	114351	SATW20_18370	Cytoplasmic membrane	0.1	0.104844
43	Nucleoside permease	D1GP33	43777	nupC SATW20_05900	Cytoplasmic membrane	0.09	0.0943594
44	Putative pyruvate dehydrogenase E1 component, beta subunit	D1GS80	35224	pdhB SATW20_10890	Cytoplasm	6.64	6.96163
45	Dihydrolipoamide acetyltransferase component of pyruvate dehydrogenase complex	D1GS81	46354	pdhC SATW20_10900	Cytoplasm	3.71	3.8897
46	30S ribosomal protein S3	D1GRU7	24085	rpsC SATW20_23780	Cytoplasm	3.35	3.51227
47	50S ribosomal protein L5	D1GRK6	20254	rplE SATW20_23720	Cytoplasm	3.03	3.17677
48	30S ribosomal protein S11	D1GRJ3	13873	rpsK SATW20_23590	Cytoplasm	2.47	2.58964
49	50S ribosomal protein L21	D1GMR0	11340	rplU SATW20_16410	Cytoplasm	2.34	2.45334
50	30S ribosomal protein S5	D1GRK1	17732	rpsE SATW20_23670	Cytoplasm	2.26	2.36947
51	Dihydrolipoyl dehydrogenase	D1GS82	49421	pdhD SATW20_10910	Cytoplasm	1.98	2.07591
52	30S ribosomal protein S4	D1GN91	22999	rpsD SATW20_17100	Cytoplasm	1.93	2.02349
53	Enolase	D1GQU0	47088	eno SATW20_08510	Cytoplasm	1.7	1.78234
54	30S ribosomal protein S2	D1GT66	29076	rpsB SATW20_12500	Cytoplasm	1.66	1.74041
55	DNA-directed RNA polymerase subunit beta'	D1GPE4	135337	rpoC SATW20_06130	Cytoplasm	1.56	1.63556
56	DNA-directed RNA polymerase alpha chain	D1GRJ2	34990	rpoA SATW20_23580	Cytoplasm	1.51	1.58314
57	50S ribosomal protein L15	D1GRJ9	15587	rplO SATW20_23650	Cytoplasm	1.45	1.52023
58	50S ribosomal protein L6	D1GRK3	19774	rplF SATW20_23690	Cytoplasm	1.43	1.49927
59	Putative pyruvate dehydrogenase E1 component,alpha subunit	D1GS79	41357	pdhA SATW20_10880	Cytoplasm	1.38	1.44684
60	50S ribosomal protein L16	D1GRL1	16232	rplP SATW20_23770	Cytoplasm	1.36	1.42588
61	6,7-dimethyl-8-ribityllumazine synthase	D1GND8	16386	ribH SATW20_17580	Cytoplasm	1.34	1.40491
62	50S ribosomal protein L14	D1GRK8	13127	rplN SATW20_23740	Cytoplasm	1.2	1.25813
63	Glutamine synthetase	D1GTJ6	50808	glnA SATW20_13020	Cytoplasm	1.18	1.23716
64	HTH-type transcriptional regulator SarR	D1GRZ5	13660	sarR SATW20_24260	Cytoplasm	1.14	1.19522
65	Ferritin	D1GP83	19576	SATW20_18870	Cytoplasm	1.05	1.10086
66	ATP synthase subunit b	D1GQX9	19527	atpF SATW20_22450	Cytoplasm	1.05	1.10086
67	50S ribosomal protein L2	D1GRV0	30136	rplB SATW20_23810	Cytoplasm	1.04	1.09038
68	Staphylococcal accessory regulator A	D1GPZ8	14709	sarA SATW20_06930	Cytoplasm	1.02	1.06941
69	DNA-binding protein HU	D1GUT3	9620	hup SATW20_14700	Cytoplasm	1.01	1.05892
70	HTH-type transcriptional regulator rot	D1GND3	15590	rot SATW20_17520	Cytoplasm	0.96	1.0065
71	50S ribosomal protein L13	D1GRI6	16323	rplM SATW20_23520	Cytoplasm	0.9	0.943594
72	30S ribosomal protein S7	D1GPE7	17783	rpsG SATW20_06160	Cytoplasm	0.81	0.849235
73	30S ribosomal protein S10	D1GRV4	11569	rpsJ SATW20_23850	Cytoplasm	0.81	0.849235
74	Putative DNA-binding protein	D1GNW3	17787	SATW20_18410	Cytoplasm	0.81	0.849235
75	UPF0637 protein SATW20_11010	D1GS92	24004	SATW20_11010	Cytoplasm	0.8	0.83875
76	Elongation factor Tu	D1GPE9	43077	tuf SATW20_06180	Cytoplasm	0.79	0.828266
77	50S ribosomal protein L1	D1GPD9	24693	rplA SATW20_06080	Cytoplasm	0.78	0.817782
78	50S ribosomal protein L22	D1GRU8	12827	rplV SATW20_23790	Cytoplasm	0.71	0.744391
79	50S ribosomal protein L19	D1GT51	13354	rplS SATW20_12350	Cytoplasm	0.68	0.712938
80	50S ribosomal protein L20	D1GMT8	13678	rplT SATW20_16690	Cytoplasm	0.66	0.691969
81	30S ribosomal protein S13	D1GRJ4	13711	rpsM SATW20_23600	Cytoplasm	0.65	0.681485
82	Glyceraldehyde 3-phosphate dehydrogenase 1	D1GQT6	36258	gap1 SATW20_08470	Cytoplasm	0.64	0.671
83	ATP synthase subunit beta	D1GQX5	51368	atpD SATW20_22410	Cytoplasm	0.63	0.660516
84	30S ribosomal protein S9	D1GRI5	14607	rpsI SATW20_23510	Cytoplasm	0.61	0.639547
85	DNA-directed RNA polymerase subunit beta	D1GPE3	133136	rpoB SATW20_06120	Cytoplasm	0.59	0.618578
86	30S ribosomal protein S12	D1GPE6	15305	rpsL SATW20_06150	Cytoplasm	0.57	0.59761
87	Arginine repressor 1	D1GM50	17087	argR argR1 SATW20_15170	Cytoplasm	0.5	0.524219
88	HTH-type transcriptional regulator SarS	D1GUM3	29869	sarS SATW20_01240	Cytoplasm	0.43	0.450828
89	ATP synthase subunit delta	D1GQX8	20486	atpH SATW20_22440	Cytoplasm	0.41	0.42986
90	Pyridoxal biosynthesis lyase pdxS	D1GP30	31972	pdxS SATW20_05870	Cytoplasm	0.4	0.419375
91	Translation initiation factor IF-3	D1GMU0	21385	infC SATW20_16710	Cytoplasm	0.39	0.408891
92	30S ribosomal protein S17	D1GRK9	10169	rpsQ SATW20_23750	Cytoplasm	0.39	0.408891
93	50S ribosomal protein L23	D1GRV1	10599	rplW SATW20_23820	Cytoplasm	0.38	0.398406
94	30S ribosomal protein S15	D1GT83	10602	rpsO SATW20_12670	Cytoplasm	0.38	0.398406
95	Putative transport system lipoprotein	D1GPL7	33235	SATW20_06860	Cytoplasm	0.38	0.398406
96	Uracil phosphoribosyltransferase	D1GQY4	23035	upp SATW20_22500	Cytoplasm	0.36	0.377438
97	50S ribosomal protein L25	D1GP12	23773	rplY ctc SATW20_05690	Cytoplasm	0.35	0.366953
98	Pyruvate kinase	D1GN70	63063	pyk SATW20_16890	Cytoplasm	0.33	0.345984
99	Ribonuclease J 1	D1GS75	62630	SATW20_10840	Cytoplasm	0.33	0.345984
100	Ribonuclease J 2	D1GT85	62564	SATW20_12690	Cytoplasm	0.33	0.345984
101	50S ribosomal protein L18	D1GRK2	13089	rplR SATW20_23680	Cytoplasm	0.3	0.314531
102	DNA polymerase I	D1GMU9	99133	polA SATW20_16800	Cytoplasm	0.29	0.304047
103	50S ribosomal protein L17	D1GRJ1	13739	rplQ SATW20_23570	Cytoplasm	0.29	0.304047
104	Putative helicase	D1GQV4	56907	SATW20_22200	Cytoplasm	0.29	0.304047
105	Putative pur operon repressor	D1GP07	28910	purR SATW20_05640	Cytoplasm	0.28	0.293563
106	(3R)-hydroxymyristoyl-[acyl-carrier-protein] dehydratase	D1GQX1	16071	fabZ SATW20_22370	Cytoplasm	0.24	0.251625
107	50S ribosomal protein L10	D1GPE0	17699	rplJ SATW20_06090	Cytoplasm	0.22	0.230656
108	Elongation factor G	D1GPE8	76564	fus fusA SATW20_06170	Cytoplasm	0.21	0.220172
109	Ribosomal RNA large subunit methyltransferase N	D1GT28	41879	rlmN SATW20_12120	Cytoplasm	0.19	0.199203
110	Putative uncharacterized protein	D1GS22	20425	SATW20_24540	Cytoplasm	0.19	0.199203
111	ATP-dependent Clp protease proteolytic subunit	D1GQT2	21500	clpP SATW20_08430	Cytoplasm	0.18	0.188719
112	Putative lipoteichoic acid biosynthesis protein	D1GRA9	44918	dltD SATW20_09350	Cytoplasm	0.17	0.178234
113	Alanyl-tRNA synthetase	D1GMN2	98590	alaS SATW20_16130	Cytoplasm	0.16	0.16775
114	Putative ATPase subunit of an ATP-dependent protease	D1GRM6	98259	clpB SATW20_09740	Cytoplasm	0.16	0.16775
115	50S ribosomal protein L3	D1GRV3	23703	rplC SATW20_23840	Cytoplasm	0.16	0.16775
116	3-oxoacyl-[acyl-carrier protein] reductase	D1GT41	25870	fabG SATW20_12250	Cytoplasm	0.15	0.157266
117	Putative pyruvate carboxylase	D1GSA0	128466	SATW20_11090	Cytoplasm	0.15	0.157266
118	ATP synthase subunit alpha	D1GQX7	54550	atpA SATW20_22430	Cytoplasm	0.14	0.146781
119	Pseudouridine synthase	D1GUV4	27952	rluB SATW20_14910	Cytoplasm	0.14	0.146781
120	Menaquinone biosynthesis methyltransferase ubiE	D1GUT1	27405	menH ubiE SATW20_14680	Cytoplasm	0.14	0.146781
121	ABC transporter ATP-binding protein	D1GR88	28257	SATW20_09140	Cytoplasm	0.13	0.136297
122	Teichoic acid biosynthesis protein	D1GQ16	29114	tagA SATW20_07110	Cytoplasm	0.13	0.136297
123	Dihydroxyacetone kinase family protein	D1GT36	60491	SATW20_12200	Cytoplasm	0.13	0.136297
124	Aerobic glycerol-3-phosphate dehydrogenase	D1GTI8	62349	glpD SATW20_12940	Cytoplasm	0.12	0.125813
125	DNA gyrase subunit A	D1GU18	99255	gyrA SATW20_00060	Cytoplasm	0.12	0.125813
126	Prolyl-tRNA synthetase	D1GT73	63822	proS SATW20_12570	Cytoplasm	0.12	0.125813
127	Protein translocase subunit secA 1	D1GQR7	95930	secA secA1 SATW20_08280	Cytoplasm	0.12	0.125813
128	6-phosphofructokinase	D1GN71	34818	pfkA SATW20_16900	Cytoplasm	0.11	0.115328
129	Ribose-phosphate pyrophosphokinase	D1GP11	35262	prs SATW20_05680	Cytoplasm	0.11	0.115328
130	Ribosomal RNA small subunit methyltransferase H	D1GSQ4	35660	rsmH SATW20_11730	Cytoplasm	0.11	0.115328
131	Topoisomerase IV subunit B	D1GTP9	74520	grlB SATW20_13550	Cytoplasm	0.1	0.104844
132	Chaperone protein dnaJ	D1GMA8	41735	dnaJ SATW20_15750	Cytoplasm	0.09	0.0943594
133	Putative dehydrogenase	D1GS01	40775	SATW20_24320	Cytoplasm	0.09	0.0943594
134	Putative peptidoglycan pentaglycine interpeptidebiosynthesis protein	D1GRW4	48491	fmhB SATW20_23950	Cytoplasm	0.08	0.083875
135	Glutamyl-tRNA(Gln) amidotransferase subunit A	D1GP91	52788	gatA SATW20_18950	Cytoplasm	0.07	0.0733906
136	DNA gyrase subunit B	D1GU17	72481	gyrB SATW20_00050	Cytoplasm	0.05	0.0524219
137	DNA topoisomerase	D1GRV7	81472	SATW20_23880	Cytoplasm	0.05	0.0524219
138	Topoisomerase IV subunit A	D1GTQ0	90983	grlA SATW20_13560	Cytoplasm	0.04	0.0419375
139	Excinuclease ABC subunit A	D1GQS3	105303	uvrA SATW20_08340	Cytoplasm	0.04	0.0419375
140	Putative universal stress protein	D1GN78	15216	SATW20_16970	Unknown	0.98	1.02747
141	Putative lipoprotein	D1GM60	21459	SATW20_15270	Unknown	0.64	0.671
142	Putative lipoprotein	D1GNF7	23649	SATW20_04450	Unknown	0.35	0.366953
143	Putative lipoprotein	D1GS78	23803	SATW20_10870	Unknown	0.16	0.16775
